# Supplementary material for: Risk of Adverse Pregnancy Outcomes in Young Women with Thyroid Cancer: A Systematic Review and Meta-Analysis
Source: Cancers (Basel). 2022 May 12;14(10):2382. doi: 10.3390/cancers14102382 (PMC9139607; doi:10.3390/cancers14102382)
Supplement: Supplementary file 1 [file cancers-14-02382-s001.zip]

Archive with 1 entries (1 files):
- cancers-1636592-supplementary.pdf
